# Supplementary material for: The Proteomic Landscape of CTNNB1 Mutated Low-Grade Early-Stage Endometrial Carcinomas
Source: Cells. 2025 Oct 27;14(21):1676. doi: 10.3390/cells14211676 (PMC12610012; doi:10.3390/cells14211676)
Supplement: Supplementary file 1 [file cells-14-01676-s001.zip]

Archive with 2 entries (2 files):
- Supplementary Table S1_rev.xlsx
- Supplementary_Figure_S1_rev.png
