# Supplementary material for: The Proteomic Landscape of CTNNB1 Mutated Low-Grade Early-Stage Endometrial Carcinomas
Source: Cells. 2025 Oct 27;14(21):1676. doi: 10.3390/cells14211676 (PMC12610012; doi:10.3390/cells14211676)
Supplement: Supplementary file 1 [file cells-14-01676-s001.zip › Supplementary Table S1_rev.xlsx]

## Sheet: Hoja1
Supplementary Table 1. Primers used in qPCR experiments
VDAC1	VDAC1_Fw	GCAAAATCCCGAGTGACCCAGA
	VDAC1_Rv	TCCAGGCAAGATTGACAGCGGT
VDAC2	VDAC2_Rv_v2	TGC AGA AAT GGA AGC AGT GGG
	VDAC2_Rv	CGAGTGCAGTTGGTACCTGATG
CAMK2A	CAMK2A_Fw	GAGCCATTCTCACCACGATGCT
	CAMK2A_Rv	TGGTGTTGGTGCTCTCTGAGGA
	CAMK2A_Fw_v2	GGA GGA AAC TGA AGG GAG CCA
WNT5A	WNT5A_Fw	TACGAGAGTGCTCGCATCCTCA
	WNT5A_Rv	TGTCTTCAGGCTACATGAGCCG
ROR2	ROR2_Fw	CGT GTA GTC CCC GAG ACA GCA
	ROR2_Rv	AAAGGCAAGCGATGACCAGTGG
ACTB	ACTB_Fw	CACCATTGGCAATGAGCGGTTC
	ACTB_Rv	AGGTCTTTGCGGATGTCCACGT
GAPDH	GAPDH_Fw	GGAGCGAGATCCCTCCAAAAT
	GAPDH_Rv	GGCTGTTGTCATACTTCTCATGG
PPIA	PPIA_Fw	GAGGAAAACCGTGTACTATTAGC
	PPIA_Rv	TTGTCTGCAAACAGCTCA
